# Supplementary material for: The ACE2 Receptor for Coronavirus Entry Is Localized at Apical Cell—Cell Junctions of Epithelial Cells
Source: Cells. 2022 Feb 11;11(4):627. doi: 10.3390/cells11040627 (PMC8870730; doi:10.3390/cells11040627)
Supplement: Supplementary file 1 [file cells-11-00627-s001.zip]

Archive with 1 entries (1 files):
- cells-1572709-supplementary.pdf
